# Supplementary material for: Systematic Review on the Impact of Conditional Cash Transfers on Child Health Service Utilisation and Child Health in Sub-Saharan Africa
Source: Front Public Health. 2021 Jul 14;9:643621. doi: 10.3389/fpubh.2021.643621 (PMC8316722; doi:10.3389/fpubh.2021.643621)
Supplement: Supplementary file 2 [file Table_2.XLSX]

## Sheet: Sheet1
Database	Date first search	Search terms	Hits	Included for full text	included for review
PubMed	29-02-2020	((((conditional[All Fields] AND cash[All Fields] AND ("Transfer (Bruss)"[Journal] OR "transfer"[All Fields])) OR (cash[All Fields] AND ("Transfer (Bruss)"[Journal] OR "transfer"[All Fields]))) OR (cash incentive[All Fields] OR cash incentives[All Fields])) AND (("angola"[MeSH Terms] OR "angola"[All Fields]) OR ("benin"[MeSH Terms] OR "benin"[All Fields]) OR ("botswana"[MeSH Terms] OR "botswana"[A…	115	26	11
EBSCO e-journal	13/3/2020	"conditional cash transfer" AND child AND "sub-Saharan Africa"	4	3	1
EBSCO global health	13/3/2020	"conditional cash transfer" AND child AND "sub-Saharan Africa"	4	3	1
AIM	2020-03-03	"conditional cash transfer" AND child AND "sub-Saharan Africa"	0	0	0
world bank (openknowledge)	13/3/2019	conditional cash transfer child health(restrict to Sub-Saharan Africa)	139	4	4
google scholar	18/3/2020	child "conditional cash transfer"	43	6	2
IFS	20/3/2020	conditional cahs transfer	247	0	0
total			552	42	19
total after duplicates			548	36	13
further excluded (2)		Repeat analysis (akresh and Evans)			11
